# Supplementary material for: A Systematic Review on the Role of Wildlife as Carriers and Spreaders of Campylobacter spp
Source: Animals (Basel). 2023 Apr 13;13(8):1334. doi: 10.3390/ani13081334 (PMC10135385; doi:10.3390/ani13081334)
Supplement: Supplementary file 1 [file animals-13-01334-s001.zip]

Archive with 1 entries (1 files):
- animals-2136441-supplementary.xlsx
