# Supplementary material for: A Systematic Review on the Role of Wildlife as Carriers and Spreaders of Campylobacter spp
Source: Animals (Basel). 2023 Apr 13;13(8):1334. doi: 10.3390/ani13081334 (PMC10135385; doi:10.3390/ani13081334)
Supplement: Supplementary file 1 [file animals-13-01334-s001.zip › animals-2136441-supplementary.xlsx]

## Sheet: Hoja1
Host			Sample information				Number (%) of positive samples					Detection methods		Other laboratory tests
Class	Order	Species	Sample type	Sampled individulas characteristics	Country	Number of tested samples	Campylobacter spp.	C. jejuni	C. coli	C. lari	Pre enriched	Detection method 1	Detection method 2	Typing	Typing method	Virulence tested	Antibiotic resistance tested	Reference
Reptilia	Squamata	Pogona vitticeps and Rhynchoedura ornate	Feces	Captive	China	5	3 (60)	3 (60)	Not tested	Not tested	No	qPCR 16S rRNa	No	No	Na	No	No	151
Reptilia	Squamata	Wild lizards	Feces	Wild individuals	China	46	14 (30.4)	14 (30.4)	Not tested	Not tested	No	qPCR 16S rRNa	No	No	Na	No	No	151
Reptilia	Testudines	Emys orbicularis	Cloacal swab	Not specified	Spain	83	0 (0)	Not tested	Not tested	Not tested	Yes	Microbiological and biochemical	No	No	Na	No	No	156
Reptilia	Testudines	Trachemys scripta elegans	Cloacal swab	Not specified	Spain	117	0 (0)	Not tested	Not tested	Not tested	Yes	Microbiological and biochemical	No	No	Na	No	No	156
Reptilia	Testudines	Trachemys scripta elegans	Intestines and/or stomach	Not specified	Spain	117	0 (0)	Not tested	Not tested	Not tested	Yes	Microbiological and biochemical	No	No	Na	No	No	156
Mammalia	Artiodactyla	Bos taurus*	Feces	Not specified	Australia	14	14 (100)	0 (0)	Not tested	Not tested	No	qPCR 16S rRNa	No	No	Na	No	No	57
Mammalia	Artiodactyla	Bos taurus*	Feces	Not specified	United States of America	201	9 (4.4)	Not tested	Not tested	Not tested	Yes	Microbiological and biochemical	Sequence analysis of 16S rRNa	No	Na	No	No	36
Mammalia	Artiodactyla	Capreolus capreolus	Feces	Not specified	Germany	504	5 (0.9)	Not tested	Not tested	Not tested	Information not reported	Analyzed by external laboratory	No	No	Na	No	Yes	186
Mammalia	Artiodactyla	Cattle*	Feces	Not specified	U.K. of Great Britain and Northern Ireland	1014	568 (56.0)	314 (30.9)	21 (2.0)	20 (1.9)	Yes	Microbiological and biochemical	PCR	No	Na	No	No	147
Mammalia	Artiodactyla	Odocoileus virginianus	Feces	Not specified	Australia	12	11 (91.6)	0 (0)	Not tested	Not tested	No	qPCR 16S rRNa	No	No	Na	No	No	57
Mammalia	Artiodactyla	Ovis aries*	Feces	Not specified	Australia	14	14 (100)	2 (14.2)	Not tested	Not tested	No	qPCR 16S rRNa	No	No	Na	No	No	57
Mammalia	Artiodactyla	Philantomba monticola and Cephalopus dorsalis	Muscle	Not specified	Gabon	45	0 (0)	Not tested	Not tested	Not tested	Yes	Microbiological and biochemical	Inmunoenzimatic	No	Na	No	No	74
Mammalia	Artiodactyla	Potamochoerus porcus	Muscle	Not specified	Gabon	11	0 (0)	Not tested	Not tested	Not tested	Yes	Microbiological and biochemical	Inmunoenzimatic	No	Na	No	No	74
Mammalia	Artiodactyla	Sheep*	Feces	Not specified	U.K. of Great Britain and Northern Ireland	24	13 (54.1)	6 (25)	5 (20.8)	0 (0)	Yes	Microbiological and biochemical	PCR	No	Na	No	No	147
Mammalia	Artiodactyla	Sus scrofa*	Feces	Not specified	Australia	14	14 (100)	0 (0)	Not tested	Not tested	No	qPCR 16S rRNa	No	No	Na	No	No	57
Mammalia	Carnivora	Canis lupus familiaris*	Feces	Not specified	Australia	14	14 (100)	2 (14.2)	Not tested	Not tested	No	qPCR 16S rRNa	No	No	Na	No	No	57
Mammalia	Carnivora	Canis lupus familiaris*	Feces	Not specified	United States of America	182	43 (23.6)	Not tested	Not tested	Not tested	Yes	Microbiological and biochemical	Sequence analysis of 16S rRNa	No	No	No	No	36
Mammalia	Carnivora	Enhydra lutis nereis	Feces	Not specified	United States of America	101	16 (15.8)	Not tested	Not tested	Not tested	Yes	Microbiological and biochemical	Sequence analysis of 16S rRNa	No	No	No	No	36
Mammalia	Carnivora	Eumetopias jubatus	Rectal, oral and potentially-infected-lesion-site samples	Pups and juveniles	United States of America	341	26 (7.6)	Not tested	Not tested	Not tested	Yes	Microbiological and biochemical	No	No	Na	No	No	77
Mammalia	Carnivora	Felis silvestris catus*	Feces	Not specified	United States of America	75	3 (4)	Not tested	Not tested	Not tested	Yes	Microbiological and biochemical	Sequence analysis of 16S rRNa	No	No	No	No	36
Mammalia	Carnivora	Halichoerus grypus	Rectal swab	Wild-caught live pups	U.K. of Great Britain and Northern Ireland	90	46 (36.1)	Not tested	Not tested	Not tested	Yes	Microbiological and biochemical	No	Yes	Whole-genome sequencing and phylogenetic analyses	No	No	75
Mammalia	Carnivora	Halichoerus grypus	Rectal swab	Free-ranging dead pups	U.K. of Great Britain and Northern Ireland	50	24 (48)	Not tested	Not tested	Not tested	Yes	Microbiological and biochemical	No	Yes	Whole-genome sequencing and phylogenetic analyses	No	No	75
Mammalia	Carnivora	Halichoerus grypus	Rectal swab	Live stranded pups	U.K. of Great Britain and Northern Ireland	31	4 (12.9)	Not tested	Not tested	Not tested	Yes	Microbiological and biochemical	No	Yes	Whole-genome sequencing and phylogenetic analyses	No	No	75
Mammalia	Carnivora	Halichoerus grypus	Rectal swab	Dead/euthanized stranded pups	U.K. of Great Britain and Northern Ireland	9	1 (11.1)	Not tested	Not tested	Not tested	Yes	Microbiological and biochemical	No	Yes	Whole-genome sequencing and phylogenetic analyses	No	No	75
Mammalia	Carnivora	Halichoerus grypus	Rectal swab	Wild-caught live yearlings	U.K. of Great Britain and Northern Ireland	19	0 (0)	Not tested	Not tested	Not tested	Yes	Microbiological and biochemical	No	Yes	Whole-genome sequencing and phylogenetic analyses	No	No	75
Mammalia	Carnivora	Herpestes javanicus	Rectal swab	Not specified	Barbados	11	1 (9.0)	Not tested	Not tested	Not tested	Yes	Microbiological and biochemical	Latex agglutination test and API CAMPY system	No	Na	No	No	85
Mammalia	Carnivora	Mephitis mephitis	Rectal swab	Conservation area*	Canada	57	15 (26.3)	15 (26.3)	0 (0)	Not tested	Information not reported	Multiplex PCR	No	No	Na	No	No	76
Mammalia	Carnivora	Mephitis mephitis	Rectal swab	Swine farm*	Canada	38	6 (15.7)	6 (15.7)	0 (0)	Not tested	Information not reported	Multiplex PCR	No	No	Na	No	No	76
Mammalia	Carnivora	Mephitis mephitis	Feces	Not specified	Canada	8	7 (87.5)	5 (62.5)	0 (0)	0 (0)	Yes	Microbiological and biochemical	Multiplex PCR	Yes	Multiplex PCR	No	Yes	86
Mammalia	Carnivora	Mustela nivalis	Intestines and/or stomach	Farms	Finland	2	0 (0)	0 (0)	0 (0)	0 (0)	Information not reported	Microbiological and biochemical	PCR	Yes	Core genome multi locus sequence typing	No	No	84
Mammalia	Carnivora	Paguma larvata	Feces	Females	Japan	79	7 (8.8)	Not tested	Not tested	Not tested	Yes	Microbiological and biochemical	Multiplex PCR	No	Na	No	Yes	82
Mammalia	Carnivora	Paguma larvata	Feces	Males	Japan	72	4 (5.5)	Not tested	Not tested	Not tested	Yes	Microbiological and biochemical	Multiplex PCR	No	Na	No	Yes	82
Mammalia	Carnivora	Paguma larvata	Feces	Total	Japan	153	0 (0)	Not tested	Not tested	Not tested	Yes	Microbiological and biochemical	Multiplex PCR	No	Na	No	Yes	82
Mammalia	Carnivora	Phoca vitulina	Rectal swab	Site 1	United States of America	41	4 (9.7)	Not tested	Not tested	Not tested	Yes	Microbiological and biochemical	No	No	Na	No	No	78
Mammalia	Carnivora	Phoca vitulina	Rectal swab	Site 2	United States of America	61	4 (6.5)	Not tested	Not tested	Not tested	Yes	Microbiological and biochemical	No	No	Na	No	No	78
Mammalia	Carnivora	Phoca vitulina	Rectal swab	Rehabilitation center	United States of America	135	13 (9.6)	Not tested	Not tested	Not tested	Yes	Microbiological and biochemical	No	No	Na	No	No	78
Mammalia	Carnivora	Phoca vitulina	Rectal swab	Total	United States of America	237	21 (8.8)	Not tested	Not tested	Not tested	Yes	Microbiological and biochemical	No	No	Na	No	No	78
Mammalia	Carnivora	Procyon lotor	Feces	Females	Japan	211	2 (0.9)	Not tested	Not tested	Not tested	Yes	Microbiological and biochemical	Multiplex PCR	No	Na	No	Yes	82
Mammalia	Carnivora	Procyon lotor	Feces	Males	Japan	229	3 (1.3)	Not tested	Not tested	Not tested	Yes	Microbiological and biochemical	Multiplex PCR	No	Na	No	Yes	82
Mammalia	Carnivora	Procyon lotor	Feces	Total	Japan	459	6 (1.3)	3 (0.6)	Not tested	Not tested	Yes	Microbiological and biochemical	Multiplex PCR	No	Na	No	Yes	82
Mammalia	Carnivora	Procyon lotor	Rectal swab	Not specified	Canada	1096	508 (46.3)	502 (45.8)	1 (0.09)	Not tested	Yes	Microbiological and biochemical	PCR	Yes	Comparative genomic fingerprinting	No	No	83
Mammalia	Carnivora	Procyon lotor	Feces	Not specified	Canada	49	20 (40.8)	20 (40.8)	0 (0)	0 (0)	Yes	Microbiological and biochemical	Multiplex PCR	Yes	Multiplex PCR	No	Yes	86
Mammalia	Carnivora	Wild canids (Canis latrans and Urocyon cinereargenteus)	Feces	Not specified	United States of America	18	2 (11.1)	Not tested	Not tested	Not tested	Yes	Microbiological and biochemical	Sequence analysis of 16S rRNa	No	No	No	No	36
Mammalia	Carnivora	Wild felids (Puma concolor and Lyns rufus)	Feces	Not specified	United States of America	12	2 (16.6)	Not tested	Not tested	Not tested	Yes	Microbiological and biochemical	Sequence analysis of 16S rRNa	No	No	No	No	36
Mammalia	Cetacea	Tursiops truncatus	Blowhole, gastric fluid and anus swab	Not specified	United States of America	8	2 (25)	0 (0)	0 (0)	2 (25)	No	Array for microbial detection	Microbiological	No	Na	No	No	80
Mammalia	Chiroptera	Artebius sp.	Intestinal contents	Not specified	Trinidad and Tobago	39	0 (0)	0 (0)	0 (0)	0 (0)	Yes	Microbiological and biochemical	No	No	Na	No	No	73
Mammalia	Chiroptera	Carollia perspicillata	Intestinal contents	Not specified	Trinidad and Tobago	53	0 (0)	0 (0)	0 (0)	0 (0)	Yes	Microbiological and biochemical	No	No	Na	No	No	73
Mammalia	Chiroptera	Desmodus rotundus	Intestinal contents	Not specified	Trinidad and Tobago	41	0 (0)	0 (0)	0 (0)	0 (0)	Yes	Microbiological and biochemical	No	No	Na	No	No	73
Mammalia	Chiroptera	Diaemus youngi	Intestinal contents	Not specified	Trinidad and Tobago	7	0 (0)	0 (0)	0 (0)	0 (0)	Yes	Microbiological and biochemical	No	No	Na	No	No	73
Mammalia	Chiroptera	Flying fox (multiple species)	Feces	Not specified	Australia	14	12 (85.7)	0 (0)	Not tested	Not tested	No	qPCR 16S rRNa	No	No	Na	No	No	57
Mammalia	Chiroptera	Glossophaga sp.	Intestinal contents	Not specified	Trinidad and Tobago	30	0 (0)	0 (0)	0 (0)	0 (0)	Yes	Microbiological and biochemical	No	No	Na	No	No	73
Mammalia	Chiroptera	Molossus ater	Intestinal contents	Not specified	Trinidad and Tobago	9	0 (0)	0 (0)	0 (0)	0 (0)	Yes	Microbiological and biochemical	No	No	Na	No	No	73
Mammalia	Chiroptera	Molossus major	Intestinal contents	Not specified	Trinidad and Tobago	28	0 (0)	0 (0)	0 (0)	0 (0)	Yes	Microbiological and biochemical	No	No	Na	No	No	73
Mammalia	Chiroptera	Mormoops sp.	Intestinal contents	Not specified	Trinidad and Tobago	19	0 (0)	0 (0)	0 (0)	0 (0)	Yes	Microbiological and biochemical	No	No	Na	No	No	73
Mammalia	Chiroptera	Noctilio leporinus	Intestinal contents	Not specified	Trinidad and Tobago	11	0 (0)	0 (0)	0 (0)	0 (0)	Yes	Microbiological and biochemical	No	No	Na	No	No	73
Mammalia	Chiroptera	Phyllosomus hastatus	Intestinal contents	Not specified	Trinidad and Tobago	28	0 (0)	0 (0)	0 (0)	0 (0)	Yes	Microbiological and biochemical	No	No	Na	No	No	73
Mammalia	Chiroptera	Phyllostomus discolor	Intestinal contents	Not specified	Trinidad and Tobago	16	0 (0)	0 (0)	0 (0)	0 (0)	Yes	Microbiological and biochemical	No	No	Na	No	No	73
Mammalia	Chiroptera	Pteronotus parnelli	Intestinal contents	Not specified	Trinidad and Tobago	82	0 (0)	0 (0)	0 (0)	0 (0)	Yes	Microbiological and biochemical	No	No	Na	No	No	73
Mammalia	Chiroptera	Rousettus amplexicaudatus	Rectal swab	Not specified	Philippines	67	0 (0)	0 (0)	0 (0)	0 (0)	No	PCR	No	No	Na	No	No	79
Mammalia	Chiroptera	Unknown	Intestinal contents	Not specified	Trinidad and Tobago	14	0 (0)	0 (0)	0 (0)	0 (0)	Yes	Microbiological and biochemical	No	No	Na	No	No	73
Mammalia	Didelphimorphia	Didelphis virginiana	Rectal swab	Conservation area*	Canada	16	1 (6.2)	0 (0)	0 (0)	Not tested	Information not reported	Multiplex PCR	No	No	Na	No	No	76
Mammalia	Didelphimorphia	Didelphis virginiana	Rectal swab	Swine farm*	Canada	5	1 (20)	0 (0)	0 (0)	Not tested	Information not reported	Multiplex PCR	No	No	Na	No	No	76
Mammalia	Didelphimorphia	Didelphis virginiana	Feces	Not specified	United States of America	70	0 (0)	Not tested	Not tested	Not tested	Yes	Microbiological and biochemical	Sequence analysis of 16S rRNa	No	No	No	No	36
Mammalia	Didelphimorphia	Didelphis virginiana	Feces	Not specified	Canada	1	0 (0)	0 (0)	0 (0)	0 (0)	Yes	Microbiological and biochemical	Multiplex PCR	Yes	Multiplex PCR	No	Yes	86
Mammalia	Diprotodontia	Macropus giganteus	Feces	Not specified	Australia	14	14 (100)	2 (14.2)	Not tested	Not tested	No	qPCR 16S rRNa	No	No	Na	No	No	57
Mammalia	Perissodactyla	Equus caballus*	Feces	Not specified	Australia	14	14 (100)	1 (7.1)	Not tested	Not tested	No	qPCR 16S rRNa	No	No	Na	No	No	57
Mammalia	Primates	Homo sapiens*	Feces	Not specified	Australia	14	12 (85.7)	0 (0)	Not tested	Not tested	No	qPCR 16S rRNa	No	No	Na	No	No	57
Mammalia	Primates	Old world monkeys (Cercopithecus nictitans, C. cephus, C. pogonias, Cercocebus torquatus, Lophocebus albigena)	Muscle	Not specified	Gabon	45	0 (0)	Not tested	Not tested	Not tested	Yes	Microbiological and biochemical	Inmunoenzimatic	No	Na	No	No	74
Mammalia	Rodentia	Apodemus flavicollis	Intestines and/or stomach	Farms	Finland	89	59 (66.2)	59 (66.2)	0 (0)	0 (0)	Information not reported	Microbiological and biochemical	PCR	Yes	Core genome multi locus sequence typing	No	No	84
Mammalia	Rodentia	Apodemus flavicollis	Intestines and/or stomach	Natural habitat	Finland	1	0 (0)	0 (0)	0 (0)	0 (0)	Information not reported	Microbiological and biochemical	PCR	Yes	Core genome multi locus sequence typing	No	No	84
Mammalia	Rodentia	Apodemus flavicollis	Intestines and/or stomach	Office and storage buildings	Finland	65	27 (41.5)	27 (41.5)	0 (0)	0 (0)	Information not reported	Microbiological and biochemical	PCR	Yes	Core genome multi locus sequence typing	No	No	84
Mammalia	Rodentia	Atherurus africanus	Muscle	Not specified	Gabon	27	0 (0)	Not tested	Not tested	Not tested	Yes	Microbiological and biochemical	Inmunoenzimatic	No	Na	No	No	74
Mammalia	Rodentia	Blarina brevicauda	Colon	Not specified	Canada	2	0 (0)	0 (0)	0 (0)	0 (0)	Yes	Microbiological and biochemical	Multiplex PCR	Yes	Multiplex PCR	No	Yes	86
Mammalia	Rodentia	Marmota monax	Feces	Not specified	Canada	1	0 (0)	0 (0)	0 (0)	0 (0)	Yes	Microbiological and biochemical	Multiplex PCR	Yes	Multiplex PCR	No	Yes	86
Mammalia	Rodentia	Micromys minutus	Feces	Females	Republic of Korea	26	13 (50)	13 (50)	Not tested	Not tested	Yes	Microbiological	PCR	Yes	Multilocus sequence typing	Yes	Yes	81
Mammalia	Rodentia	Micromys minutus	Feces	Males	Republic of Korea	40	29 (72.5)	29 (72.5)	Not tested	Not tested	Yes	Microbiological	PCR	Yes	Multilocus sequence typing	Yes	Yes	81
Mammalia	Rodentia	Micromys minutus	Feces	Total	Republic of Korea	66	42 (63.6)	42 (63.6)	Not tested	Not tested	Yes	Microbiological	PCR	Yes	Multilocus sequence typing	Yes	Yes	81
Mammalia	Rodentia	Micromys minutus	Intestines and/or stomach	Farms	Finland	10	7 (70)	7 (70)	0 (0)	0 (0)	Information not reported	Microbiological and biochemical	PCR	Yes	Core genome multi locus sequence typing	No	No	84
Mammalia	Rodentia	Micromys minutus	Intestines and/or stomach	Natural habitat	Finland	2	1 (50)	1 (50)	0 (0)	0 (0)	Information not reported	Microbiological and biochemical	PCR	Yes	Core genome multi locus sequence typing	No	No	84
Mammalia	Rodentia	Microtus agrestis	Intestines and/or stomach	Farms	Finland	4	1 (25)	1 (25)	0 (0)	0 (0)	Information not reported	Microbiological and biochemical	PCR	Yes	Core genome multi locus sequence typing	No	No	84
Mammalia	Rodentia	Microtus agrestis	Intestines and/or stomach	Natural habitat	Finland	65	8 (12.3)	8 (12.3)	0 (0)	0 (0)	Information not reported	Microbiological and biochemical	PCR	Yes	Core genome multi locus sequence typing	No	No	84
Mammalia	Rodentia	Microtus mystacinus	Intestines and/or stomach	Farms	Finland	12	1 (8.3)	1 (8.3)	0 (0)	0 (0)	Information not reported	Microbiological and biochemical	PCR	Yes	Core genome multi locus sequence typing	No	No	84
Mammalia	Rodentia	Microtus mystacinus	Intestines and/or stomach	Natural habitat	Finland	1	0 (0)	0 (0)	0 (0)	0 (0)	Information not reported	Microbiological and biochemical	PCR	Yes	Core genome multi locus sequence typing	No	No	84
Mammalia	Rodentia	Microtus oeconomus	Intestines and/or stomach	Natural habitat	Finland	55	0 (0)	0 (0)	0 (0)	0 (0)	Information not reported	Microbiological and biochemical	PCR	Yes	Core genome multi locus sequence typing	No	No	84
Mammalia	Rodentia	Microtus pennsylvanicus	Colon	Not specified	Canada	3	0 (0)	0 (0)	0 (0)	0 (0)	Yes	Microbiological and biochemical	Multiplex PCR	Yes	Multiplex PCR	No	Yes	86
Mammalia	Rodentia	Microtus spp. (M. pinetorum, M. pennsylvanicus and M. ochrogaster)	Feces	Not specified	United States of America	11	0 (0)	0 (0)	0 (0)	Not tested	Yes	Microbiological	PCR	Yes	Multilocus sequence typing and pulsed-field gel electrophoresis	No	Yes	176
Mammalia	Rodentia	Mus musculus	Feces	Not specified	Republic of Korea	49	0 (0)	0 (0)	Not tested	Not tested	Yes	Microbiological	PCR	Yes	Multilocus sequence typing	Yes	Yes	81
Mammalia	Rodentia	Mus musculus	Intestines and/or stomach	Farms	Finland	36	0 (0)	0 (0)	0 (0)	0 (0)	Information not reported	Microbiological and biochemical	PCR	Yes	Core genome multi locus sequence typing	No	No	84
Mammalia	Rodentia	Mus musculus	Feces	Not specified	United States of America	36	0 (0)	0 (0)	0 (0)	Not tested	Yes	Microbiological	PCR	Yes	Multilocus sequence typing and pulsed-field gel electrophoresis	No	Yes	176
Mammalia	Rodentia	Mus musculus	Colon	Not specified	Canada	19	0 (0)	0 (0)	0 (0)	0 (0)	Yes	Microbiological and biochemical	Multiplex PCR	Yes	Multiplex PCR	No	Yes	86
Mammalia	Rodentia	Myodes glareolus	Intestines and/or stomach	Farms	Finland	36	23 (63.8)	23 (63.8)	0 (0)	0 (0)	Information not reported	Microbiological and biochemical	PCR	Yes	Core genome multi locus sequence typing	No	No	84
Mammalia	Rodentia	Myodes glareolus	Intestines and/or stomach	Natural habitat	Finland	266	65 (24.4)	65 (24.4)	0 (0)	0 (0)	Information not reported	Microbiological and biochemical	PCR	Yes	Core genome multi locus sequence typing	No	No	84
Mammalia	Rodentia	Myodes rufocanus	Intestines and/or stomach	Natural habitat	Finland	17	0 (0)	0 (0)	0 (0)	0 (0)	Information not reported	Microbiological and biochemical	PCR	Yes	Core genome multi locus sequence typing	No	No	84
Mammalia	Rodentia	Myodes rutilus	Intestines and/or stomach	Natural habitat	Finland	11	7 (63.6)	7 (63.6)	0 (0)	0 (0)	Information not reported	Microbiological and biochemical	PCR	Yes	Core genome multi locus sequence typing	No	No	84
Mammalia	Rodentia	Myopus schisticolor	Intestines and/or stomach	Natural habitat	Finland	5	0 (0)	0 (0)	0 (0)	0 (0)	Information not reported	Microbiological and biochemical	PCR	Yes	Core genome multi locus sequence typing	No	No	84
Mammalia	Rodentia	Peromyscus spp. (P. maniculatus and P. leucopus)	Feces	Not specified	United States of America	53	0 (0)	0 (0)	0 (0)	Not tested	Yes	Microbiological	PCR	Yes	Multilocus sequence typing and pulsed-field gel electrophoresis	No	Yes	176
Mammalia	Rodentia	Rattus norvegicus	Intestines and/or stomach	Farms	Finland	10	2 (20)	2 (20)	0 (0)	0 (0)	Information not reported	Microbiological and biochemical	PCR	Yes	Core genome multi locus sequence typing	No	No	84
Mammalia	Rodentia	Rattus norvegicus	Feces	Not specified	United States of America	1	0 (0)	0 (0)	0 (0)	Not tested	Yes	Microbiological	PCR	Yes	Multilocus sequence typing and pulsed-field gel electrophoresis	No	Yes	176
Mammalia	Rodentia	Rattus norvegicus	Colon	Not specified	Canada	4	1 (25)	0 (0)	1 (25)	0 (0)	Yes	Microbiological and biochemical	Multiplex PCR	Yes	Multiplex PCR	No	Yes	86
Mammalia	Soricomorpha	Blarina brevicauda and Cryptotis parva	Feces	Not specified	United States of America	25	0 (0)	0 (0)	0 (0)	Not tested	Yes	Microbiological	PCR	Yes	Multilocus sequence typing and pulsed-field gel electrophoresis	No	Yes	176
Mammalia	Soricomorpha	Neomys fodiens	Intestines and/or stomach	Farms	Finland	1	0 (0)	0 (0)	0 (0)	0 (0)	Information not reported	Microbiological and biochemical	PCR	Yes	Core genome multi locus sequence typing	No	No	84
Mammalia	Soricomorpha	Neomys fodiens	Intestines and/or stomach	Natural habitat	Finland	2	0 (0)	0 (0)	0 (0)	0 (0)	Information not reported	Microbiological and biochemical	PCR	Yes	Core genome multi locus sequence typing	No	No	84
Mammalia	Soricomorpha	Peromyscus spp.	Colon	Not specified	Canada	20	1 (5)	1 (5)	0 (0)	0 (0)	Yes	Microbiological and biochemical	Multiplex PCR	Yes	Multiplex PCR	No	Yes	86
Mammalia	Soricomorpha	Scalopus aquaticus	Feces	Not specified	United States of America	1	0 (0)	0 (0)	0 (0)	Not tested	Yes	Microbiological	PCR	Yes	Multilocus sequence typing and pulsed-field gel electrophoresis	No	Yes	71
Mammalia	Soricomorpha	Sorex anereus	Intestines and/or stomach	Farms	Finland	23	0 (0)	0 (0)	0 (0)	0 (0)	Information not reported	Microbiological and biochemical	PCR	Yes	Core genome multi locus sequence typing	No	No	84
Mammalia	Soricomorpha	Sorex anereus	Intestines and/or stomach	Natural habitat	Finland	82	0 (0)	0 (0)	0 (0)	0 (0)	Information not reported	Microbiological and biochemical	PCR	Yes	Core genome multi locus sequence typing	No	No	84
Mammalia	Soricomorpha	Sorex caecutiens	Intestines and/or stomach	Natural habitat	Finland	1	0 (0)	0 (0)	0 (0)	0 (0)	Information not reported	Microbiological and biochemical	PCR	Yes	Core genome multi locus sequence typing	No	No	84
Mammalia	Soricomorpha	Sorex isodon	Intestines and/or stomach	Farms	Finland	2	0 (0)	0 (0)	0 (0)	0 (0)	Information not reported	Microbiological and biochemical	PCR	Yes	Core genome multi locus sequence typing	No	No	84
Mammalia	Soricomorpha	Sorex minutus	Intestines and/or stomach	Farms	Finland	2	0 (0)	0 (0)	0 (0)	0 (0)	Information not reported	Microbiological and biochemical	PCR	Yes	Core genome multi locus sequence typing	No	No	84
Mammalia	Soricomorpha	Sorex minutus	Intestines and/or stomach	Natural habitat	Finland	4	0 (0)	0 (0)	0 (0)	0 (0)	Information not reported	Microbiological and biochemical	PCR	Yes	Core genome multi locus sequence typing	No	No	84
Mammalia	Not specified	Other wildlife	Feces	Not specified	U.K. of Great Britain and Northern Ireland	271	44 (16.2)	30 (11.0)	1 (0.3)	8 (2.9)	Yes	Microbiological and biochemical	PCR	No	Na	No	No	147
Aves	Accipitriformes	Accipiter gentilis	Feces	Not specified	China	1	0 (0)	0 (0)	Not tested	Not tested	Yes	Microbiological	qPCR 16S rRNa A multiplex PCR method was performed with the isolates using the lipid A gene	Yes	Multilocus sequence typing	No	Yes	97
Aves	Accipitriformes	Accipiter nisus	Feces	Not specified	China	3	0 (0)	0 (0)	Not tested	Not tested	Yes	Microbiological	qPCR 16S rRNa A multiplex PCR method was performed with the isolates using the lipid A gene	Yes	Multilocus sequence typing	No	Yes	97
Aves	Accipitriformes	Butastus indicus	Feces	Not specified	China	1	0 (0)	0 (0)	Not tested	Not tested	Yes	Microbiological	qPCR 16S rRNa A multiplex PCR method was performed with the isolates using the lipid A gene	Yes	Multilocus sequence typing	No	Yes	97
Aves	Accipitriformes	Buteo buteo	Feces	Not specified	China	7	0 (0)	0 (0)	Not tested	Not tested	Yes	Microbiological	qPCR 16S rRNa A multiplex PCR method was performed with the isolates using the lipid A gene	Yes	Multilocus sequence typing	No	Yes	97
Aves	Anseriformes	Aix galericulata	Feces	Not specified	China	16	10 (62.5)	10 (62.5)	Not tested	Not tested	Yes	Microbiological	qPCR 16S rRNa A multiplex PCR method was performed with the isolates using the lipid A gene	Yes	Multilocus sequence typing	No	Yes	97
Aves	Anseriformes	Anas acuta	Cloacal swab	Not specified	Spain	4	0 (0)	0 (0)	0 (0)	0 (0)	Yes	Microbiological and biochemical	PCR	Yes	Consensus PCR genotyping	No	Yes	89
Aves	Anseriformes	Anas clypeata	Cloacal swab	Not specified	Spain	26	3 (11.5)	3 (11.5)	0 (0)	0 (0)	Yes	Microbiological and biochemical	PCR	Yes	Consensus PCR genotyping	No	Yes	89
Aves	Anseriformes	Anas crecca	Cloacal swab	Not specified	Spain	54	2 (3.7)	0 (0)	2 (3.7)	0 (0)	Yes	Microbiological and biochemical	PCR	Yes	Consensus PCR genotyping	No	Yes	89
Aves	Anseriformes	Anas georgica	Cloacal swab	Not specified	Chile	46	31 (67.3)	16 (34.7)	12 (26.0)	3 (6.5)	Yes	Microbiological and biochemical	No	Yes	Lior Biotyping	No	No	100
Aves	Anseriformes	Anas penelope	Cloacal swab	Not specified	Spain	5	0 (0)	0 (0)	0 (0)	0 (0)	Yes	Microbiological and biochemical	PCR	Yes	Consensus PCR genotyping	No	Yes	89
Aves	Anseriformes	Anas platyrhynchos	Cloacal swab	Not specified	Spain	179	2 (1.1)	0 (0)	2 (1.1)	0 (0)	Yes	Microbiological and biochemical	PCR	Yes	Consensus PCR genotyping	No	Yes	89
Aves	Anseriformes	Anas platyrhynchos	Feces	Not specified	China	70	6 (8.5)	6 (8.5)	Not tested	Not tested	Yes	Microbiological	qPCR 16S rRNa A multiplex PCR method was performed with the isolates using the lipid A gene	Yes	Multilocus sequence typing	No	Yes	97
Aves	Anseriformes	Anas platyrhynchos	Feces	Not specified	United States of America	82	33 (40.2)	33 (40.2)	Not tested	Not tested	Yes	Microbiological and biochemical	No	No	Na	No	Yes	99
Aves	Anseriformes	Anas strepera	Cloacal swab	Not specified	Spain	2	0 (0)	0 (0)	0 (0)	0 (0)	Yes	Microbiological and biochemical	PCR	Yes	Consensus PCR genotyping	No	Yes	89
Aves	Anseriformes	Anser cygnoides	Feces	Not specified	China	10	0 (0)	0 (0)	Not tested	Not tested	Yes	Microbiological	qPCR 16S rRNa A multiplex PCR method was performed with the isolates using the lipid A gene	Yes	Multilocus sequence typing	No	Yes	97
Aves	Anseriformes	Anser indicus	Feces	Not specified	China	7	0 (0)	0 (0)	Not tested	Not tested	Yes	Microbiological	qPCR 16S rRNa A multiplex PCR method was performed with the isolates using the lipid A gene	Yes	Multilocus sequence typing	No	Yes	97
Aves	Anseriformes	Aythya ferina	Cloacal swab	Not specified	Spain	4	1 (25)	0 (0)	1 (25)	0 (0)	Yes	Microbiological and biochemical	PCR	Yes	Consensus PCR genotyping	No	Yes	89
Aves	Anseriformes	Branta canadensis, Anser anser	Feces	Not specified	U.K. of Great Britain and Northern Ireland	331	166 (50.1)	166 (50.1)	1 (0.3)	0 (0)	Yes	Microbiological and biochemical	Multilocus sequence typing	Yes	Multilocus sequence typing	No	No	15
Aves	Anseriformes	Branta candensis	Feces	Not specified	United States of America	357	185 (36.8)	185 (36.8)	Not tested	Not tested	Yes	Microbiological and biochemical	No	No	Na	No	Yes	99
Aves	Anseriformes	Cygnus atratus	Feces	Not specified	China	8	1 (12.5)	1 (12.5)	Not tested	Not tested	Yes	Microbiological	qPCR 16S rRNa A multiplex PCR method was performed with the isolates using the lipid A gene	Yes	Multilocus sequence typing	No	Yes	97
Aves	Anseriformes	Cygnus melanocorypha	Cloacal swab	Not specified	Chile	2	2 (100)	1 (50)	0 (0)	1 (50)	Yes	Microbiological and biochemical	No	Yes	Lior Biotyping	No	No	100
Aves	Anseriformes	Cygnus olor	Feces	Not specified	China	4	0 (0)	0 (0)	Not tested	Not tested	Yes	Microbiological	qPCR 16S rRNa A multiplex PCR method was performed with the isolates using the lipid A gene	Yes	Multilocus sequence typing	No	Yes	97
Aves	Anseriformes	Cygnus sp.	Feces	Not specified	China	3	0 (0)	0 (0)	Not tested	Not tested	Yes	Microbiological	qPCR 16S rRNa A multiplex PCR method was performed with the isolates using the lipid A gene	Yes	Multilocus sequence typing	No	Yes	97
Aves	Anseriformes	Netta rufina	Cloacal swab	Not specified	Spain	3	0 (0)	0 (0)	0 (0)	0 (0)	Yes	Microbiological and biochemical	PCR	Yes	Consensus PCR genotyping	No	Yes	89
Aves	Anseriformes	Wild bird species	Feces	Domestic/hybrid Aves*	United States of America	10	6 (60)	6 (60)	Not tested	Not tested	Yes	Microbiological and biochemical	No	No	Na	No	Yes	99
Aves	Anseriformes	Wild ducks and geese	Feces	Not specified	Germany	93	0 (0)	Not tested	Not tested	Not tested	Information not reported	Analyzed by external laboratory	No	No	No	No	Yes	186
Aves	Charadriiformes	Larus americanus	Cloacal swab	Not specified	Chile	15	8 (53.3)	3 (20)	3 (20)	2 (13.3)	Yes	Microbiological and biochemical	No	Yes	Lior Biotyping	No	No	100
Aves	Charadriiformes	Larus argentaus	Feces	Not specified	China	46	0 (0)	0 (0)	Not tested	Not tested	Yes	Microbiological	qPCR 16S rRNa A multiplex PCR method was performed with the isolates using the lipid A gene	Yes	Multilocus sequence typing	No	Yes	97
Aves	Charadriiformes	Larus audouinii	Cloacal swab	Site 1	Spain	311	28 (9.0)	Not tested	Not tested	Not tested	Yes	Microbiological and biochemical	PCR	No	Na	No	Yes	89
Aves	Charadriiformes	Larus audouinii	Cloacal swab	Site 5	Spain	252	55 (21.8)	Not tested	2 (0.7)	Not tested	Yes	Microbiological and biochemical	PCR	No	Na	No	Yes	89
Aves	Charadriiformes	Larus audouinii	Cloacal swab	Total	Spain	563	83 (14.7)	Not tested	2 (0.3)	0 (0)	Yes	Microbiological and biochemical	PCR	No	Na	No	Yes	89
Aves	Charadriiformes	Larus michaellis	Cloacal swab	Site 2	Spain	Information not reported	Information not reported	Not tested	Not tested	Not tested	Yes	Microbiological and biochemical	PCR	No	Na	No	Yes	89
Aves	Charadriiformes	Larus michaellis	Cloacal swab	Site 3	Spain	246	0 (0)	Not tested	Not tested	Not tested	Yes	Microbiological and biochemical	PCR	No	Na	No	Yes	89
Aves	Charadriiformes	Larus michaellis	Cloacal swab	Site 4	Spain	119	1 (0.8)	Not tested	Not tested	1 (0.8)	Yes	Microbiological and biochemical	PCR	No	Na	No	Yes	89
Aves	Charadriiformes	Larus michaellis	Cloacal swab	Site 5	Spain	270	2 (0.7)	Not tested	Not tested	Not tested	Yes	Microbiological and biochemical	PCR	No	Na	No	Yes	89
Aves	Charadriiformes	Larus michaellis	Cloacal swab	Site 6	Spain	270	0 (0)	Not tested	Not tested	Not tested	Yes	Microbiological and biochemical	PCR	No	Na	No	Yes	89
Aves	Charadriiformes	Larus michaellis	Cloacal swab	Site 7	Spain	64	1 (1.5)	Not tested	Not tested	Not tested	Yes	Microbiological and biochemical	PCR	No	Na	No	Yes	89
Aves	Charadriiformes	Larus michaellis	Cloacal swab	Site 8	Spain	179	6 (3.3)	Not tested	Not tested	1 (0.5)	Yes	Microbiological and biochemical	PCR	No	Na	No	Yes	89
Aves	Charadriiformes	Larus michaellis	Cloacal swab	Site 9	Spain	38	0 (0)	Not tested	Not tested	Not tested	Yes	Microbiological and biochemical	PCR	No	Na	No	Yes	89
Aves	Charadriiformes	Larus michaellis	Cloacal swab	Total	Spain	1222	10 (0.8)	Not tested	0 (0)	2 (0.1)	Yes	Microbiological and biochemical	PCR	No	Na	No	Yes	89
Aves	Charadriiformes	Larus michaellis	Cloacal swab	Site 10	Tunisia	36	0 (0)	Not tested	Not tested	Not tested	Yes	Microbiological and biochemical	PCR	No	Na	No	Yes	89
Aves	Charadriiformes	Larus ridibundus	Cloacal swab	Juveniles winter 99	Sweden	21	1 (4.7)	1 (4.7)	Not tested	Not tested	Yes	Microbiological and biochemical	No	Yes	Macrorestriction profiles	No	No	91
Aves	Charadriiformes	Larus ridibundus	Cloacal swab	Juveniles spring 99	Sweden	33	11 (33.3)	11 (33.3)	Not tested	Not tested	Yes	Microbiological and biochemical	No	Yes	Macrorestriction profiles	No	No	91
Aves	Charadriiformes	Larus ridibundus	Cloacal swab	Juveniles summer 99	Sweden	70	24 (34.2)	24 (34.2)	Not tested	Not tested	Yes	Microbiological and biochemical	No	Yes	Macrorestriction profiles	No	No	91
Aves	Charadriiformes	Larus ridibundus	Cloacal swab	Juveniles autumn 99	Sweden	80	33 (41.2)	33 (41.2)	Not tested	Not tested	Yes	Microbiological and biochemical	No	Yes	Macrorestriction profiles	No	No	91
Aves	Charadriiformes	Larus ridibundus	Cloacal swab	Adults winter 99	Sweden	36	3 (8.3)	3 (8.3)	Not tested	Not tested	Yes	Microbiological and biochemical	No	Yes	Macrorestriction profiles	No	No	91
Aves	Charadriiformes	Larus ridibundus	Cloacal swab	Adults spring 99	Sweden	142	25 (17.6)	25 (17.6)	Not tested	Not tested	Yes	Microbiological and biochemical	No	Yes	Macrorestriction profiles	No	No	91
Aves	Charadriiformes	Larus ridibundus	Cloacal swab	Adults autumn 99	Sweden	37	11 (29.7)	11 (29.7)	Not tested	Not tested	Yes	Microbiological and biochemical	No	Yes	Macrorestriction profiles	No	No	91
Aves	Charadriiformes	Larus ridibundus	Cloacal swab	Juveniles winter 2000	Sweden	17	4 (23.5)	4 (23.5)	Not tested	Not tested	Yes	Microbiological and biochemical	No	Yes	Macrorestriction profiles	No	No	91
Aves	Charadriiformes	Larus ridibundus	Cloacal swab	Juveniles spring 2000	Sweden	31	12 (38.7)	12 (38.7)	Not tested	Not tested	Yes	Microbiological and biochemical	No	Yes	Macrorestriction profiles	No	No	91
Aves	Charadriiformes	Larus ridibundus	Cloacal swab	Juveniles summer 2000	Sweden	86	28 (32.5)	28 (32.5)	Not tested	Not tested	Yes	Microbiological and biochemical	No	Yes	Macrorestriction profiles	No	No	91
Aves	Charadriiformes	Larus ridibundus	Cloacal swab	Juveniles autumn 2000	Sweden	99	59 (59.5)	59 (59.5)	Not tested	Not tested	Yes	Microbiological and biochemical	No	Yes	Macrorestriction profiles	No	No	91
Aves	Charadriiformes	Larus ridibundus	Cloacal swab	Adults winter 2000	Sweden	20	4 (20)	4 (20)	Not tested	Not tested	Yes	Microbiological and biochemical	No	Yes	Macrorestriction profiles	No	No	91
Aves	Charadriiformes	Larus ridibundus	Cloacal swab	Adults spring 2000	Sweden	114	20 (17.5)	20 (17.5)	Not tested	Not tested	Yes	Microbiological and biochemical	No	Yes	Macrorestriction profiles	No	No	91
Aves	Charadriiformes	Larus spp.	Cloacal swab	Total	Spain	1785	93 (5.2)	Not tested	2 (0.1)	2 (0.1)	Yes	Microbiological and biochemical	PCR	No	Na	No	Yes	89
Aves	Charadriiformes	Larus spp.	Feces	Not specified	United States of America	149	13 (8.7)	Not tested	Not tested	Not tested	Yes	Microbiological and biochemical	Sequence analysis of 16S rRNa	No	No	No	No	36
Aves	Ciconiiformes	Ciconia ciconia	Cloacal swab	Chicks conserverd area	Poland	168	6 (3.57)	3 (1.78)	3 (1.78)	Not tested	Yes	Microbiological and biochemical	PCR	No	No	Yes	Yes	175
Aves	Ciconiiformes	Ciconia ciconia	Cloacal swab	Chicks suburban area	Poland	140	13 (9.28)	9 (6.43)	4 (2.86)	Not tested	Yes	Microbiological and biochemical	PCR	No	No	Yes	Yes	175
Aves	Ciconiiformes	Ciconia ciconia	Cloacal swab	Chicks polluted area	Poland	90	11 (12.22)	9 (10)	2 (2.22)	Not tested	Yes	Microbiological and biochemical	PCR	No	No	Yes	Yes	175
Aves	Ciconiiformes	Ciconia ciconia	Cloacal swab	Chicks polluted area	Poland	398	30 (7.54)	21 (5.28)	9 (2.26)	Not tested	Yes	Microbiological and biochemical	PCR	No	No	Yes	Yes	175
Aves	Columbiformes	Columba livia	Feces	Not specified	China	26	2 (7.6)	2 (7.6)	Not tested	Not tested	Yes	Microbiological	qPCR 16S rRNa A multiplex PCR method was performed with the isolates using the lipid A gene	Yes	Multilocus sequence typing	No	Yes	97
Aves	Columbiformes	Columba livia	Feces	Wild individuals	Poland	72	Detected	Not tested	Not tested	Not tested	Yes	MALDI-TOF mass spectrometer	multiplex PCR	No	Na	No	Yes	98
Aves	Columbiformes	Columba livia	Cloacal swab	Not specified	Chile	104	11 (10.5)	7 (6.7)	4 (3.8)	0 (0)	Yes	Microbiological and biochemical	No	Yes	Lior Biotyping	No	No	100
Aves	Columbiformes	Columba livia	Cloacal swab	Adult	Canada	167	14 (8.3)	14 (8.3)	Not tested	Not tested	Yes	Microbiological and biochemical	No	No	Na	No	No	102
Aves	Columbiformes	Columba livia	Cloacal swab	In between	Canada	14	2 (14.2)	2 (14.2)	Not tested	Not tested	Yes	Microbiological and biochemical	No	No	Na	No	No	102
Aves	Columbiformes	Columba livia	Cloacal swab	Juvenile	Canada	6	1 (16.6)	1 (16.6)	Not tested	Not tested	Yes	Microbiological and biochemical	No	No	Na	No	No	102
Aves	Columbiformes	Columba livia	Cloacal swab	Total	Canada	187	17 (9.0)	17 (9.0)	Not tested	Not tested	Yes	Microbiological and biochemical	No	No	Na	No	No	102
Aves	Columbiformes	Columba livia*	Cloacal swab	Domestic	Poland	108	Detected	Not tested	Not tested	Not tested	Yes	MALDI-TOF mass spectrometer	Multiplex PCR	No	Na	No	Yes	98
Aves	Columbiformes	Columbina picui	Cloacal swab	Not specified	Brazil	17	0 (0)	0 (0)	0 (0)	Not tested	No	Microbiological and biochemical	PCR	No	Na	No	No	172
Aves	Columbiformes	Columbina talpacoti	Cloacal swab	Not specified	Brazil	9	0 (0)	0 (0)	0 (0)	Not tested	No	Microbiological and biochemical	PCR	No	Na	No	No	172
Aves	Coraciiformes	Chloroceryle americana	Cloacal swab	Not specified	Brazil	1	0 (0)	0 (0)	0 (0)	Not tested	No	Microbiological and biochemical	PCR	No	Na	No	No	172
Aves	Cuculiforme	Guira guira	Cloacal swab	Not specified	Brazil	1	0 (0)	0 (0)	0 (0)	Not tested	No	Microbiological and biochemical	PCR	No	Na	No	No	172
Aves	Falconiformes	Falco amurensis	Feces	Not specified	China	2	0 (0)	0 (0)	Not tested	Not tested	Yes	Microbiological	qPCR 16S rRNa A multiplex PCR method was performed with the isolates using the lipid A gene	Yes	Multilocus sequence typing	No	Yes	97
Aves	Falconiformes	Falco cherrug	Feces	Not specified	China	4	0 (0)	0 (0)	Not tested	Not tested	Yes	Microbiological	qPCR 16S rRNa A multiplex PCR method was performed with the isolates using the lipid A gene	Yes	Multilocus sequence typing	No	Yes	97
Aves	Falconiformes	Falco peregrinus	Feces	Not specified	China	2	0 (0)	0 (0)	Not tested	Not tested	Yes	Microbiological	qPCR 16S rRNa A multiplex PCR method was performed with the isolates using the lipid A gene	Yes	Multilocus sequence typing	No	Yes	97
Aves	Falconiformes	Falco subbuteo	Feces	Not specified	China	7	0 (0)	0 (0)	Not tested	Not tested	Yes	Microbiological	qPCR 16S rRNa A multiplex PCR method was performed with the isolates using the lipid A gene	Yes	Multilocus sequence typing	No	Yes	97
Aves	Falconiformes	Falco tinnunculus	Feces	Not specified	China	19	0 (0)	0 (0)	Not tested	Not tested	Yes	Microbiological	qPCR 16S rRNa A multiplex PCR method was performed with the isolates using the lipid A gene	Yes	Multilocus sequence typing	No	Yes	97
Aves	Falconiformes	Milvago chimango	Cloacal swab	Not specified	Chile	114	4 (3.5)	3 (2.6)	1 (0.8)	0 (0)	Yes	Microbiological and biochemical	No	Yes	Lior Biotyping	No	No	100
Aves	Galliformes	Alectoris rufa	Cloacal swab	Wild individuals	Spain	100	18 (18)	Not tested	Not tested	Not tested	Yes	Information not reported	Na	No	Na	No	Na	96
Aves	Galliformes	Alectoris rufa*	Cloacal swab	Farm reared	Spain	185	36 (19.5)	Not tested	Not tested	Not tested	Yes	Information not reported	Na	No	Na	No	Na	96
Aves	Galliformes	Alectoris rufa*	Cloacal swab	Restocked*	Spain	172	46 (26.7)	Not tested	Not tested	Not tested	Yes	Information not reported	Na	No	Na	No	Na	96
Aves	Galliformes	Gallus gallus domesticus*	Feces	Not specified	Australia	14	14 (100)	3 (21.4)	Not tested	Not tested	No	qPCR 16S rRNa	No	No	Na	No	No	57
Aves	Galliformes	Lophura nycthemera	Feces	Not specified	China	7	1 (14.2)	1 (14.2)	Not tested	Not tested	Yes	Microbiological	qPCR 16S rRNa A multiplex PCR method was performed with the isolates using the lipid A gene	Yes	Multilocus sequence typing	No	Yes	97
Aves	Galliformes	Melleagris gallopavo	Cecal drop	Free-ranging wild	United States of America	Not specified	0 (0)	Not tested	Not tested	Not tested	No	Amplification o f16S rRNa gene V4 region	Sequence analysis	Yes	Sequence analysis	No	No	93
Aves	Galliformes	Melleagris gallopavo*	Cecal drop	Factory-raised domestic	United States of America	Not specified	Detected	Not tested	Not tested	Not tested	No	Amplification o f16S rRNa gene V4 region	Sequence analysis	Yes	Sequence analysis	No	No	93
Aves	Galliformes	Melleagris gallopavo*	Cecal drop	Free-ranging domestic	United States of America	Not specified	0 (0)	Not tested	Not tested	Not tested	No	Amplification o f16S rRNa gene V4 region	Sequence analysis	Yes	Sequence analysis	No	No	93
Aves	Galliformes	Pavo cristatus	Feces	Not specified	China	31	0 (0)	0 (0)	Not tested	Not tested	Yes	Microbiological	qPCR 16S rRNa A multiplex PCR method was performed with the isolates using the lipid A gene	Yes	Multilocus sequence typing	No	Yes	97
Aves	Gruiformes	Fulica atra	Cloacal swab	Not specified	Spain	41	32 (78.0)	0 (0)	32 (78.0)	0 (0)	Yes	Microbiological and biochemical	PCR	Yes	Consensus PCR genotyping	No	Yes	89
Aves	Gruiformes	Grus canadensis	Feces	Not specified	United States of America	18	16 (88.8)	14 (77.7)	0 (0)	0 (0)	Yes	Microbiological and biochemical	Information not reported	Yes	Multilocus sequence typing	No	No	59
Aves	Gruiformes	Grus grus	Feces	Not specified	China	22	0 (0)	0 (0)	Not tested	Not tested	Yes	Microbiological	qPCR 16S rRNa A multiplex PCR method was performed with the isolates using the lipid A gene	Yes	Multilocus sequence typing	No	Yes	97
Aves	Passeriformes	Acridotheres cristatellus	Feces	Not specified	China	7	0 (0)	0 (0)	Not tested	Not tested	Yes	Microbiological	qPCR 16S rRNa A multiplex PCR method was performed with the isolates using the lipid A gene	Yes	Multilocus sequence typing	No	Yes	97
Aves	Passeriformes	Agelaioides badius	Cloacal swab	Not specified	Brazil	6	0 (0)	0 (0)	0 (0)	Not tested	No	Microbiological and biochemical	PCR	No	Na	No	No	172
Aves	Passeriformes	Basileuterus culicivorus	Cloacal swab	Not specified	Brazil	1	0 (0)	0 (0)	0 (0)	Not tested	No	Microbiological and biochemical	PCR	No	Na	No	No	172
Aves	Passeriformes	Camptostoma obsoletum	Cloacal swab	Not specified	Brazil	1	0 (0)	0 (0)	0 (0)	Not tested	No	Microbiological and biochemical	PCR	No	Na	No	No	172
Aves	Passeriformes	Cardinalis cardinalis	Feces	Not specified	United States of America	3	0 (0)	0 (0)	0 (0)	Not tested	Yes	Microbiological	PCR	Yes	Multilocus sequence typing and pulsed-field gel electrophoresis	No	Yes	176
Aves	Passeriformes	Certhia americana	Feces	Not specified	United States of America	1	0 (0)	0 (0)	0 (0)	Not tested	Yes	Microbiological	PCR	Yes	Multilocus sequence typing and pulsed-field gel electrophoresis	No	Yes	176
Aves	Passeriformes	Chiroxiphia caudata	Cloacal swab	Not specified	Brazil	1	0 (0)	0 (0)	0 (0)	Not tested	No	Microbiological and biochemical	PCR	No	Na	No	No	172
Aves	Passeriformes	Coereba flaveola	Cloacal swab	Not specified	Brazil	1	0 (0)	0 (0)	0 (0)	Not tested	No	Microbiological and biochemical	PCR	No	Na	No	No	172
Aves	Passeriformes	Coloeus dauuricus	Feces	Not specified	China	60	31 (36.6)	31 (36.6)	Not tested	Not tested	Yes	Microbiological	qPCR 16S rRNa A multiplex PCR method was performed with the isolates using the lipid A gene	Yes	Multilocus sequence typing	No	Yes	97
Aves	Passeriformes	Coryphospingus cuccullatus	Cloacal swab	Not specified	Brazil	8	0 (0)	0 (0)	0 (0)	Not tested	No	Microbiological and biochemical	PCR	No	Na	No	No	172
Aves	Passeriformes	Corvus sp.	Feces	Not specified	China	62	15 (24.1)	15 (24.1)	Not tested	Not tested	Yes	Microbiological	qPCR 16S rRNa A multiplex PCR method was performed with the isolates using the lipid A gene	Yes	Multilocus sequence typing	No	Yes	97
Aves	Passeriformes	Corvus splendens	Intestinal contents	Not specified	Malaysia	79	20 (25.3)	14 (17.7)	3 (3.7)	0 (0)	Yes	Microbiological and biochemical	No	No	Na	No	No	103
Aves	Passeriformes	Cyanistes caeruleus	Feces	Total (includes 7 day-after hatching nestling, 14 day-after hatching nestling, Adult)	U.K. of Great Britain and Northern Ireland	142	64 (45.0)	0 (0)	0 (0)	64 (45.0)	No	Nested PCR Partial amplification of 16S rRNa genes	No	No	Na	No	No	90
Aves	Passeriformes	Cyanocitta cristata	Feces	Not specified	United States of America	2	0 (0)	0 (0)	0 (0)	Not tested	Yes	Microbiological	PCR	Yes	Multilocus sequence typing and pulsed-field gel electrophoresis	No	Yes	176
Aves	Passeriformes	Dumetella carolinensis	Feces	Not specified	United States of America	2	0 (0)	0 (0)	0 (0)	Not tested	Yes	Microbiological	PCR	Yes	Multilocus sequence typing and pulsed-field gel electrophoresis	No	Yes	176
Aves	Passeriformes	Elaenia parvirostris	Cloacal swab	Not specified	Brazil	5	0 (0)	0 (0)	0 (0)	Not tested	No	Microbiological and biochemical	PCR	No	Na	No	No	172
Aves	Passeriformes	Furnarius rufus	Cloacal swab	Not specified	Brazil	14	0 (0)	0 (0)	0 (0)	Not tested	No	Microbiological and biochemical	PCR	No	Na	No	No	172
Aves	Passeriformes	Hirundo rustica	Feces	Not specified	United States of America	1	0 (0)	0 (0)	0 (0)	Not tested	Yes	Microbiological	PCR	Yes	Multilocus sequence typing and pulsed-field gel electrophoresis	No	Yes	176
Aves	Passeriformes	Junco hyemalis	Feces	Not specified	United States of America	18	0 (0)	0 (0)	0 (0)	Not tested	Yes	Microbiological	PCR	Yes	Multilocus sequence typing and pulsed-field gel electrophoresis	No	Yes	176
Aves	Passeriformes	Leiothlypis celata	Feces	Not specified	United States of America	1	0 (0)	0 (0)	0 (0)	Not tested	Yes	Microbiological	PCR	Yes	Multilocus sequence typing and pulsed-field gel electrophoresis	No	Yes	176
Aves	Passeriformes	Leiothlypis ruficapilla	Feces	Not specified	United States of America	1	0 (0)	0 (0)	0 (0)	Not tested	Yes	Microbiological	PCR	Yes	Multilocus sequence typing and pulsed-field gel electrophoresis	No	Yes	176
Aves	Passeriformes	Melospiza americana	Feces	Not specified	United States of America	6	0 (0)	0 (0)	0 (0)	Not tested	Yes	Microbiological	PCR	Yes	Multilocus sequence typing and pulsed-field gel electrophoresis	No	Yes	176
Aves	Passeriformes	Melospiza melodia	Feces	Not specified	United States of America	4	0 (0)	0 (0)	0 (0)	Not tested	Yes	Microbiological	PCR	Yes	Multilocus sequence typing and pulsed-field gel electrophoresis	No	Yes	176
Aves	Passeriformes	Microspingus cabanisi	Cloacal swab	Not specified	Brazil	1	0 (0)	0 (0)	0 (0)	Not tested	No	Microbiological and biochemical	PCR	No	Na	No	No	172
Aves	Passeriformes	Molothrus bonariensis	Cloacal swab	Not specified	Brazil	2	0 (0)	0 (0)	0 (0)	Not tested	No	Microbiological and biochemical	PCR	No	Na	No	No	172
Aves	Passeriformes	Passer domesticus	Cloacal swab	Not specified	Chile	100	33 (33)	32 (32)	1 (1)	0 (0)	Yes	Microbiological and biochemical	No	Yes	Lior Biotyping	No	No	100
Aves	Passeriformes	Passer domesticus	Feces	Not specified	United States of America	107	3 (2.8)	2 (1.8)	1 (0.9)	Not tested	Yes	Microbiological	PCR	Yes	Multilocus sequence typing and pulsed-field gel electrophoresis	No	Yes	176
Aves	Passeriformes	Passer domesticus	Cloacal swab	Not specified	Brazil	2	0 (0)	0 (0)	0 (0)	Not tested	No	Microbiological and biochemical	PCR	No	Na	No	No	172
Aves	Passeriformes	Passer montanus	Feces	Not specified	China	50	0 (0)	0 (0)	Not tested	Not tested	Yes	Microbiological	qPCR 16S rRNa A multiplex PCR method was performed with the isolates using the lipid A gene	Yes	Multilocus sequence typing	No	Yes	97
Aves	Passeriformes	Pheucticus ludovicianus	Feces	Not specified	United States of America	2	1 (50)	1 (50)	0 (0)	Not tested	Yes	Microbiological	PCR	Yes	Multilocus sequence typing and pulsed-field gel electrophoresis	No	Yes	176
Aves	Passeriformes	Pica pica	Feces	Not specified	China	1	0 (0)	0 (0)	Not tested	Not tested	Yes	Microbiological	qPCR 16S rRNa A multiplex PCR method was performed with the isolates using the lipid A gene	Yes	Multilocus sequence typing	No	Yes	97
Aves	Passeriformes	Pitangus sulphuratus	Cloacal swab	Not specified	Brazil	2	0 (0)	0 (0)	0 (0)	Not tested	No	Microbiological and biochemical	PCR	No	Na	No	No	172
Aves	Passeriformes	Poecile atricapillus	Feces	Not specified	United States of America	2	0 (0)	0 (0)	0 (0)	Not tested	Yes	Microbiological	PCR	Yes	Multilocus sequence typing and pulsed-field gel electrophoresis	No	Yes	176
Aves	Passeriformes	Rauenia bonariensis	Cloacal swab	Not specified	Brazil	2	0 (0)	0 (0)	0 (0)	Not tested	No	Microbiological and biochemical	PCR	No	Na	No	No	172
Aves	Passeriformes	Regulus calendula	Feces	Not specified	United States of America	1	0 (0)	0 (0)	0 (0)	Not tested	Yes	Microbiological	PCR	Yes	Multilocus sequence typing and pulsed-field gel electrophoresis	No	Yes	176
Aves	Passeriformes	Saltator aurantiirostris	Cloacal swab	Not specified	Brazil	1	0 (0)	0 (0)	0 (0)	Not tested	No	Microbiological and biochemical	PCR	No	Na	No	No	172
Aves	Passeriformes	Saltator similis	Cloacal swab	Not specified	Brazil	3	0 (0)	0 (0)	0 (0)	Not tested	No	Microbiological and biochemical	PCR	No	Na	No	No	172
Aves	Passeriformes	Setophaga pitiayumi	Cloacal swab	Not specified	Brazil	2	0 (0)	0 (0)	0 (0)	Not tested	No	Microbiological and biochemical	PCR	No	Na	No	No	172
Aves	Passeriformes	Sicalis flaveola	Cloacal swab	Not specified	Brazil	40	0 (0)	0 (0)	0 (0)	Not tested	No	Microbiological and biochemical	PCR	No	Na	No	No	172
Aves	Passeriformes	Spinus tristis	Feces	Not specified	United States of America	2	0 (0)	0 (0)	0 (0)	Not tested	Yes	Microbiological	PCR	Yes	Multilocus sequence typing and pulsed-field gel electrophoresis	No	Yes	176
Aves	Passeriformes	Sporophila caerulescens	Cloacal swab	Not specified	Brazil	1	0 (0)	0 (0)	0 (0)	Not tested	No	Microbiological and biochemical	PCR	No	Na	No	No	172
Aves	Passeriformes	Sturnus vulgaris	Feces	Not specified	U.K. of Great Britain and Northern Ireland	957	359 (37.5)	293 (30.6)	6 (0.6)	60 (6.2)	Yes	Microbiological and biochemical	Multilocus sequence typing	Yes	Multilocus sequence typing	No	No	15
Aves	Passeriformes	Sturnus vulgaris	Feces	Not specified	United States of America	3	0 (0)	0 (0)	0 (0)	Not tested	Yes	Microbiological	PCR	Yes	Multilocus sequence typing and pulsed-field gel electrophoresis	No	Yes	176
Aves	Passeriformes	Sturnus vulgaris and Passer domesticus	Intestinal contents	Not specified	United States of America	5	0 (0)	0 (0)	0 (0)	0 (0)	Yes	Microbiological	Serological	No	Na	No	No	94
Aves	Passeriformes	Sturnus vulgaris and Passer domesticus	Cloacal swab	Not specified	United States of America	2	0 (0)	0 (0)	0 (0)	0 (0)	Yes	Microbiological	Serological	No	Na	No	No	94
Aves	Passeriformes	Tachyphonus coronatus	Cloacal swab	Not specified	Brazil	1	0 (0)	0 (0)	0 (0)	Not tested	No	Microbiological and biochemical	PCR	No	Na	No	No	172
Aves	Passeriformes	Tangara preciosa	Cloacal swab	Not specified	Brazil	1	0 (0)	0 (0)	0 (0)	Not tested	No	Microbiological and biochemical	PCR	No	Na	No	No	172
Aves	Passeriformes	Tangara sayaca	Cloacal swab	Not specified	Brazil	1	0 (0)	0 (0)	0 (0)	Not tested	No	Microbiological and biochemical	PCR	No	Na	No	No	172
Aves	Passeriformes	Thamnophilus ruficapillus	Cloacal swab	Not specified	Brazil	1	0 (0)	0 (0)	0 (0)	Not tested	No	Microbiological and biochemical	PCR	No	Na	No	No	172
Aves	Passeriformes	Troglodytes aedon musculus	Cloacal swab	Not specified	Brazil	6	0 (0)	0 (0)	0 (0)	Not tested	No	Microbiological and biochemical	PCR	No	Na	No	No	172
Aves	Passeriformes	Turdus amaurochalinus	Cloacal swab	Not specified	Brazil	8	0 (0)	0 (0)	0 (0)	Not tested	No	Microbiological and biochemical	PCR	No	Na	No	No	172
Aves	Passeriformes	Turdus migratorius	Feces	Not specified	United States of America	1	0 (0)	0 (0)	0 (0)	Not tested	Yes	Microbiological	PCR	Yes	Multilocus sequence typing and pulsed-field gel electrophoresis	No	Yes	176
Aves	Passeriformes	Turdus rufiventris	Cloacal swab	Not specified	Brazil	7	0 (0)	0 (0)	0 (0)	Not tested	No	Microbiological and biochemical	PCR	No	Na	No	No	172
Aves	Passeriformes	Vireo olivaceus	Cloacal swab	Not specified	Brazil	1	0 (0)	0 (0)	0 (0)	Not tested	No	Microbiological and biochemical	PCR	No	Na	No	No	172
Aves	Passeriformes	Zonotrichia albicollis	Feces	Not specified	United States of America	28	5 (17.8)	4 (14.2)	1 (3.5)	Not tested	Yes	Microbiological	PCR	Yes	Multilocus sequence typing and pulsed-field gel electrophoresis	No	Yes	176
Aves	Passeriformes	Zonotrichia capensis	Cloacal swab	Not specified	Brazil	41	4 (9.7)	1 (2.4)	3 (7.3)	Not tested	No	Microbiological and biochemical	PCR	No	Na	No	No	172
Aves	Passeriformes	Zonotrichia querula	Feces	Not specified	United States of America	1	0 (0)	0 (0)	0 (0)	Not tested	Yes	Microbiological	PCR	Yes	Multilocus sequence typing and pulsed-field gel electrophoresis	No	Yes	176
Aves	Pelecaniformes	Ardea cinerea	Feces	Not specified	China	23	0 (0)	0 (0)	Not tested	Not tested	Yes	Microbiological	qPCR 16S rRNa A multiplex PCR method was performed with the isolates using the lipid A gene	Yes	Multilocus sequence typing	No	Yes	97
Aves	Piciformes	Colaptes melanochloros	Cloacal swab	Not specified	Brazil	1	0 (0)	0 (0)	0 (0)	Not tested	No	Microbiological and biochemical	PCR	No	Na	No	No	172
Aves	Piciformes	Dryobates pubescens	Feces	Not specified	United States of America	1	0 (0)	0 (0)	0 (0)	Not tested	Yes	Microbiological	PCR	Yes	Multilocus sequence typing and pulsed-field gel electrophoresis	No	Yes	176
Aves	Piciformes	Dryobates villosus	Feces	Not specified	United States of America	1	0 (0)	0 (0)	0 (0)	Not tested	Yes	Microbiological	PCR	Yes	Multilocus sequence typing and pulsed-field gel electrophoresis	No	Yes	176
Aves	Procelariformes	Thallasarche chrysostoma	Cloacal swab	Not specified	South Georgia & the South Sandwich Islands	50	1 (2)	Not tested	Not tested	Not tested	Yes	Microbiological and biochemical	16S rRNa gene sequences were determined	Yes	16S rRNa gene sequences were determined	No	Yes	95
Aves	Psittaciformes	Wild bird species	Feces	Not specified	Australia	10	10 (100)	0 (0)	Not tested	Not tested	No	qPCR 16S rRNa	No	No	Na	No	No	57
Aves	Sphenisciformes	Pygoscelis adeliae	Cloacal swab	Not specified	Antarctic Peninsula	88	11 (12.5)	0 (0)	0 (0)	11 (12.5)	Yes	Microbiological and biochemical	Multiplex PCR	Yes	Multilocus sequence typing and pulsed-field gel electrophoresis	No	No	104
Aves	Sphenisciformes	Pygoscelis antarctica	Cloacal swab	Not specified	Antarctic Peninsula	106	3 (2.8)	0 (0)	0 (0)	3 (2.8)	Yes	Microbiological and biochemical	Multiplex PCR	Yes	Multilocus sequence typing and pulsed-field gel electrophoresis	No	No	104
Aves	Sphenisciformes	Pygoscelis papua	Cloacal swab	Not specified	Antarctic Peninsula	196	9 (4.5)	0 (0)	0 (0)	9 (4.5)	Yes	Microbiological and biochemical	Multiplex PCR	Yes	Multilocus sequence typing and pulsed-field gel electrophoresis	No	No	104
Aves	Strigiformes	Asio otus	Feces	Not specified	China	2	0 (0)	0 (0)	Not tested	Not tested	Yes	Microbiological	qPCR 16S rRNa A multiplex PCR method was performed with the isolates using the lipid A gene	Yes	Multilocus sequence typing	No	Yes	97
Aves	Strigiformes	Athene noctua	Feces	Not specified	China	1	0 (0)	0 (0)	Not tested	Not tested	Yes	Microbiological	qPCR 16S rRNa A multiplex PCR method was performed with the isolates using the lipid A gene	Yes	Multilocus sequence typing	No	Yes	97
Aves	Strigiformes	Ninox scutulata	Feces	Not specified	China	2	0 (0)	0 (0)	Not tested	Not tested	Yes	Microbiological	qPCR 16S rRNa A multiplex PCR method was performed with the isolates using the lipid A gene	Yes	Multilocus sequence typing	No	Yes	97
Aves	Strigiformes	Otus scops	Feces	Not specified	China	12	0 (0)	0 (0)	Not tested	Not tested	Yes	Microbiological	qPCR 16S rRNa A multiplex PCR method was performed with the isolates using the lipid A gene	Yes	Multilocus sequence typing	No	Yes	97
Aves	Strigiformes	Strix aluco	Feces	Not specified	China	1	0 (0)	0 (0)	Not tested	Not tested	Yes	Microbiological	qPCR 16S rRNa A multiplex PCR method was performed with the isolates using the lipid A gene	Yes	Multilocus sequence typing	No	Yes	97
Aves	Struthioniformes	Struthio camelus	Feces	Not specified	China	3	0 (0)	0 (0)	Not tested	Not tested	Yes	Microbiological	qPCR 16S rRNa A multiplex PCR method was performed with the isolates using the lipid A gene	Yes	Multilocus sequence typing	No	Yes	97
Aves	Suliformes	Phalacrocorax olivaceus	Cloacal swab	Not specified	Chile	11	6 (54.5)	4 (36.3)	1 (9.0)	1 (9.0)	Yes	Microbiological and biochemical	No	Yes	Lior Biotyping	No	No	100
Aves	Not specified	Wild bird species	Feces	Not specified	Iran	130	31 (23.8)	31 (23.8)	0 (0)	Not tested	Yes	Microbiological and biochemical	Amplification of 16S rRNa, mapA, ceuE genes	No	Na	No	No	87
Aves	Not specified	Wild bird species	Feces	Not specified	Iran	70	4 (5.71)	4 (5.7)	0 (0)	Not tested	Yes	Microbiological and biochemical	Amplification of 16S rRNa, mapA, ceuE genes	No	Na	No	No	87
Aves	Not specified	Wild bird species	Cloacal swab	Total	Spain	318	40 (12.5)	3 (0.9)	37 (11.6)	0 (0)	Yes	Microbiological and biochemical	PCR	Yes	Consensus PCR genotyping	No	Yes	89
Aves	Not specified	Wild bird species	Feces	Not specified	U.K. of Great Britain and Northern Ireland	180	72 (40)	47 (26.1)	2 (1.1)	13 (7.2)	Yes	Microbiological and biochemical	PCR	No	Na	No	No	147
Aves	Not specified	Wild bird species	Dropping	Not specified	United States of America	205	82 (40)	82 (40)	0 (0)	0 (0)	Yes	Microbiological	Serological	No	Na	No	No	94
Aves	Not specified	Wild bird species	Feces	Not specified	New Zealand	60	4 (6.6)	4 (6.6)	Not tested	Not tested	Yes	Microbiological and biochemical	PCR	Yes	Multilocus sequence typing and pulsed-field gel electrophoresis	No	No	101
